# Supplementary material for: Optimization of Tyrosine Kinase Inhibitor-Loaded Gold Nanoparticles for Stimuli-Triggered Antileukemic Drug Release
Source: J Funct Biomater. 2023 Jul 27;14(8):399. doi: 10.3390/jfb14080399 (PMC10455807; doi:10.3390/jfb14080399)
Supplement: Supplementary file 1 [file jfb-14-00399-s001.zip]

Archive with 1 entries (1 files):
- jfb-2515642-supplementary.pdf
